# Supplementary material for: The Economic Cost of Burnout in Veterinary Medicine
Source: Front Vet Sci. 2022 Feb 25;9:814104. doi: 10.3389/fvets.2022.814104 (PMC8913590; doi:10.3389/fvets.2022.814104)
Supplement: Supplementary file 1 [file Table_1.XLSX]

## Sheet: Veterinarian Burnout Cost
	Practice area	Pooled	Clinic
	INPUT PARAMETERS	(Original Values)	(Input your values in the gold areas)
	Number of Veterinarians (2020 Estimates)	68532
	Percentage of Industry Associates
	Prevelance/Probabilities (Calculated from Data)
	Burnout Proqol (>=25)	0.6118
	Actual Turnover (2020 Data only)	0.2081
	Actual Turnover due to Burnout (2020 Data Only)	0.1306
	Reduce Work Hour (Intention) P(RH=1)	0.2596
	Reduce Work Hour Signaling P(RH =1|B=0)	0.0746
	Reduce Work Hour Signaling due to Burnout P(RH =1|B=1)	0.188
	Cost Parameters
	Median Annual Salary (2020 $ equivalents)	88902
	Mean Annual Salary (2020 $ equivalents)	104869
	Veterinarian Replacement Cost (66% of annual salary) - Median	58675.3	0
	Veterinarian Replacement Cost (66% of annual salary) - Mean	69213.5	0
	Average Revenue Generated per Veterinarian
	Median net revenue contribution ($/associate vet/year)	391199	0
	Mean net revenue contribution ($/associate vet/year)	375232	0
	Average vacancy period (days)	42
	Loss income contribution - Median	45014.7	0
	Loss income contribution - Median	43177.4	0
	Turnover cost - median	103690	0
	Turnover cost - mean	112391	0
	Average preferred reduction in clinical hours	0.4812
	Average preferred reduction in clinical hours associated with burnout	0.4986
	Cost of reduced clinical hours	56038.1	0
	Total Cost of Burnout per Vet - Median	159728	0
	Total Cost of Burnout per Vet - Mean	168429	0
	OUTPUT (COSTS)
	Turnover Costs - median	9.28054e+08	0
	Turnover Costs - mean	1.00593e+09	0
	Reduced work hours	6.91678e+07	0
	Total Cost - median	9.97222e+08	0
	Total Cost - mean	1.0751e+09	0
	Average cost per veterinarian - median	14551.2
	Average cost per veterinarian - mean	15687.5
	Note: All data is pooled across all years unless otherwise noted.
